# Supplementary material for: Modulation of chromatin structure by the FACT histone chaperone complex regulates HIV-1 integration
Source: Retrovirology. 2017 Jul 28;14:39. doi: 10.1186/s12977-017-0363-4 (PMC5534098; doi:10.1186/s12977-017-0363-4)
Supplement: Supplementary file 2 — Additional file 2: Table S2. List of additionally selected proteins. Cellular extracts from HeLa P4 cells were incubated with streptavidin beads coupled to fraction enriched in active IN•viral DNA complexes as shown in Additional file 1: Figure S1. The elution of the interacting proteins was loaded on 12% SDS-PAGE gel stained with silver nitrate and the bands were excised from gel and submitted to electroelution. The selected proteins were identified by MS–MS. A list of proteins found only associated to IN•viral DNA complexes but not to control DNA alone and linked to chromatin or transcription is provided here in addition to the factors reported in Table 1. [file 12977_2017_363_MOESM2_ESM.xlsx]

## Sheet: Feuil1
Additionally Sorted Protein
APEX nuclease (multifunctional DNA repair enzyme) 1 (Fragment) OS=Homo sapiens GN=APEX1 PE=4 SV=1 - [G3V3M6_HUMAN]
RAD23 homolog B (S. cerevisiae), isoform CRA_a OS=Homo sapiens GN=RAD23B PE=4 SV=1 - [G5E9P0_HUMAN]
UV excision repair protein RAD23 homolog A OS=Homo sapiens GN=RAD23A PE=1 SV=1 - [RD23A_HUMAN]
Ubiquitin-conjugating enzyme E2A (RAD6 homolog), isoform CRA_a OS=Homo sapiens GN=UBE2A PE=2 SV=1 - [A6NGR2_HUMAN]
MRE11 meiotic recombination 11 homolog A (S. cerevisiae) (Fragment) OS=Homo sapiens GN=MRE11A PE=4 SV=1 - [F5H742_HUMAN]
RAD50 homolog (S. cerevisiae) OS=Homo sapiens GN=RAD50 PE=4 SV=1 - [E7ESD9_HUMAN]
RAN binding protein 1 (Fragment) OS=Homo sapiens GN=RANBP1 PE=4 SV=1 - [C9JIC6_HUMAN]
Nucleoporin Nup43 OS=Homo sapiens GN=NUP43 PE=1 SV=1 - [NUP43_HUMAN]
Nucleoporin 54kDa OS=Homo sapiens GN=NUP54 PE=4 SV=2 - [E7EUM5_HUMAN]
Nuclear pore complex protein Nup93 OS=Homo sapiens GN=NUP93 PE=1 SV=2 - [NUP93_HUMAN]
Ran-binding protein 6 OS=Homo sapiens GN=RANBP6 PE=1 SV=2 - [RNBP6_HUMAN]
Importin subunit alpha-2 OS=Homo sapiens GN=KPNA2 PE=1 SV=1 - [IMA2_HUMAN]
Karyopherin alpha 5 (importin alpha 6) (Fragment) OS=Homo sapiens GN=KPNA5 PE=4 SV=1 - [H0Y3K0_HUMAN]
Karyopherin alpha 1 (importin alpha 5) (Fragment) OS=Homo sapiens GN=KPNA1 PE=4 SV=1 - [C9J352_HUMAN]
Importin 5 (Fragment) OS=Homo sapiens GN=IPO5 PE=4 SV=1 - [C9JZD8_HUMAN]
Microtubule-associated protein OS=Homo sapiens GN=MAP4 PE=2 SV=1 - [B4DSQ1_HUMAN]
Transcription factor AP-1 OS=Homo sapiens GN=JUN PE=1 SV=2 - [JUN_HUMAN]
AP-1 complex subunit sigma-1A OS=Homo sapiens GN=AP1S1 PE=1 SV=1 - [AP1S1_HUMAN]
AP-1 complex subunit beta-1 OS=Homo sapiens GN=AP1B1 PE=1 SV=2 - [AP1B1_HUMAN]
Zinc finger Ran-binding domain-containing protein 2 OS=Homo sapiens GN=ZRANB2 PE=1 SV=2 - [ZRAB2_HUMAN]
SEC31 homolog A (S. cerevisiae) (Fragment) OS=Homo sapiens GN=SEC31A PE=4 SV=1 - [H0YAF5_HUMAN]
Activated RNA polymerase II transcriptional coactivator p15 OS=Homo sapiens GN=SUB1 PE=1 SV=3 - [TCP4_HUMAN]
Histone deacetylase 2 (Fragment) OS=Homo sapiens GN=HDAC2 PE=4 SV=1 - [E5RFI6_HUMAN]
Histone deacetylase 1 (Fragment) OS=Homo sapiens GN=HDAC1 PE=2 SV=1 - [Q5TEE2_HUMAN]
SWI/SNF-related, matrix-associated, actin-dependent regulator of chromatin, subfamily a, member 1 (Fragment) OS=Homo sapiens GN=SMARCA1 PE=4 SV=1 - [F6TQG2_HUMAN]
SWI/SNF-related matrix-associated actin-dependent regulator of chromatin subfamily A member 5 OS=Homo sapiens GN=SMARCA5 PE=1 SV=1 - [SMCA5_HUMAN]
SWI/SNF complex subunit SMARCC1 OS=Homo sapiens GN=SMARCC1 PE=1 SV=3 - [SMRC1_HUMAN]
Transportin-1 OS=Homo sapiens GN=TNPO1 PE=1 SV=2 - [TNPO1_HUMAN]
Ran-binding protein 6 OS=Homo sapiens GN=RANBP6 PE=1 SV=2 - [RNBP6_HUMAN]
Transcription elongation factor A protein 1 OS=Homo sapiens GN=TCEA1 PE=1 SV=2 - [TCEA1_HUMAN]
THO complex subunit 2 OS=Homo sapiens GN=THOC2 PE=1 SV=2 - [THOC2_HUMAN]
THO complex subunit 4 OS=Homo sapiens GN=ALYREF PE=1 SV=3 - [THOC4_HUMAN]
THO complex 3 OS=Homo sapiens GN=THOC3 PE=4 SV=1 - [D6RGZ2_HUMAN]
THO complex subunit 6 homolog OS=Homo sapiens GN=THOC6 PE=1 SV=1 - [THOC6_HUMAN]
Putative ATP-dependent Clp protease proteolytic subunit, mitochondrial OS=Homo sapiens GN=CLPP PE=1 SV=1 - [CLPP_HUMAN]
Nucleosome assembly protein 1-like 1 (Fragment) OS=Homo sapiens GN=NAP1L1 PE=3 SV=1 - [H0YHC3_HUMAN]
Histone-lysine N-methyltransferase MLL OS=Homo sapiens GN=MLL PE=1 SV=5 - [MLL1_HUMAN]
DNA topoisomerase 2 (Fragment) OS=Homo sapiens GN=TOP2B PE=3 SV=1 - [E9PCY5_HUMAN]
DNA topoisomerase 1 OS=Homo sapiens GN=TOP1 PE=1 SV=2 - [TOP1_HUMAN]
Lon protease homolog OS=Homo sapiens GN=LONP1 PE=2 SV=1 - [B3KXS5_HUMAN]
Damage-specific DNA-binding protein 1, 127kDa (Fragment) OS=Homo sapiens GN=DDB1 PE=4 SV=1 - [F5H6C5_HUMAN]
Dynactin subunit 6 OS=Homo sapiens GN=DCTN6 PE=1 SV=1 - [DCTN6_HUMAN]
Minichromosome maintenance complex component 7 (Fragment) OS=Homo sapiens GN=MCM7 PE=4 SV=1 - [C9J8M6_HUMAN]
Related RAS viral (r-ras) oncogene homolog 2 OS=Homo sapiens GN=RRAS2 PE=2 SV=1 - [B7Z6C4_HUMAN]
HECT, UBA and WWE domain-containing 1 (Fragment) OS=Homo sapiens GN=HUWE1 PE=4 SV=1 - [H0Y7U1_HUMAN]
MutS homolog 2, colon cancer, nonpolyposis type 1 (E. coli) OS=Homo sapiens GN=MSH2 PE=4 SV=1 - [E7EQQ1_HUMAN]
MOB kinase activator 1A OS=Homo sapiens GN=MOB1A PE=1 SV=4 - [MOB1A_HUMAN]
MOB kinase activator 1B OS=Homo sapiens GN=MOB1B PE=1 SV=3 - [MOB1B_HUMAN]
Small nuclear ribonucleoprotein 200kDa (U5) OS=Homo sapiens GN=SNRNP200 PE=4 SV=2 - [C9JAQ9_HUMAN]
TROVE domain family, member 2 OS=Homo sapiens GN=TROVE2 PE=2 SV=1 - [Q5LJ98_HUMAN]
RNA-binding motif protein 4 OS=Homo sapiens GN=RBM4 PE=4 SV=1 - [E7EQS3_HUMAN]
Integrin beta-1 OS=Homo sapiens GN=ITGB1 PE=1 SV=2 - [ITB1_HUMAN]
Histone deacetylase 1 OS=Homo sapiens GN=HDAC1 PE=1 SV=1 - [HDAC1_HUMAN]
Splicing factor 3b, subunit 2, 145kDa (Fragment) OS=Homo sapiens GN=SF3B2 PE=4 SV=1 - [E9PJT3_HUMAN]
WD repeat domain 1 (Fragment) OS=Homo sapiens GN=WDR1 PE=4 SV=1 - [D6RD66_HUMAN]
LanC-like protein 1 OS=Homo sapiens GN=LANCL1 PE=1 SV=1 - [LANC1_HUMAN]
BCL2-associated transcription factor 1 OS=Homo sapiens GN=BCLAF1 PE=4 SV=1 - [E9PJA7_HUMAN]
DNA mismatch repair protein Msh2 OS=Homo sapiens GN=MSH2 PE=1 SV=1 - [MSH2_HUMAN]
AP-2 complex subunit alpha-2 OS=Homo sapiens GN=AP2A2 PE=1 SV=2 - [AP2A2_HUMAN]
Splicing factor 3b, subunit 2, 145kDa (Fragment) OS=Homo sapiens GN=SF3B2 PE=4 SV=1 - [E9PJ04_HUMAN]
Remodeling and spacing factor 1 (Fragment) OS=Homo sapiens GN=RSF1 PE=4 SV=1 - [H0YER1_HUMAN]
DNA ligase OS=Homo sapiens GN=LIG1 PE=2 SV=1 - [B4DTU4_HUMAN]
Nuclear pore complex protein Nup93 OS=Homo sapiens GN=NUP93 PE=1 SV=2 - [NUP93_HUMAN]
Putative helicase MOV-10 OS=Homo sapiens GN=MOV10 PE=1 SV=2 - [MOV10_HUMAN]
DEAH (Asp-Glu-Ala-His) box polypeptide 37 OS=Homo sapiens GN=DHX37 PE=4 SV=1 - [F5H3Y4_HUMAN]
DNA mismatch repair protein Msh6 OS=Homo sapiens GN=MSH6 PE=1 SV=2 - [MSH6_HUMAN]
